# Supplementary material for: RhlR-Regulated Acyl-Homoserine Lactone Quorum Sensing in a Cystic Fibrosis Isolate of Pseudomonas aeruginosa
Source: mBio. 2020 Apr 7;11(2):e00532-20. doi: 10.1128/mBio.00532-20 (PMC7157775; doi:10.1128/mBio.00532-20)
Supplement: TABLE S1 [file mBio.00532-20-st001.xlsx]

## Sheet: Table S1
Table S1. Complete list of RhlR-activated genes in strain E90.
De novo IDa	Gene nameb	Product descriptionc	Fold change	PAO1 IDd	A.A. % Identitye
PAE90_1621	rhlB	rhamnosyltransferase chain B	5688.84	PA3478	100
PAE90_1620	rhlA	rhamnosyltransferase chain A	1956.39	PA3479	99.661
PAE90_0833	phzC1	phenazine biosynthesis protein PhzC	129.382	PA4212	99.753
PAE90_1777		probable FAD-dependent monooxygenase	64.4601	PA3328	100
PAE90_1773		conserved hypothetical protein	60.854	PA3332	100
PAE90_1775		probable short chain dehydrogenase	51.9674	PA3330	100
PAE90_3307	hcnA	hydrogen cyanide synthase HcnA	35.0135	PA2193	99.038
PAE90_1771		probable acyl carrier protein	32.6167	PA3334	100
PAE90_3647		probable acyl carrier protein	32.1005	PA1869	98.734
PAE90_1364	lasB	elastase LasB	32.0755	PA3724	100
PAE90_0834	phzB1	probable phenazine biosynthesis protein	30.9122	PA4211	99.383
PAE90_0835	phzA1	probable phenazine biosynthesis protein	28.9902	PA4210	100
PAE90_1778		probable non-ribosomal peptide synthetase	28.3237	PA3327	99.532
PAE90_1772	fabH2	3-oxoacyl-[acyl-carrier-protein] synthase III	23.5082	PA3333	100
PAE90_1776		hypothetical protein	20.4144	PA3329	99.773
PAE90_2705		hypothetical protein	15.5189	*	*
PAE90_0837		hypothetical protein	14.6524	*	*
PAE90_2723	vqsR	VqsR	14.3748	PA2591	100
PAE90_1770		hypothetical protein	13.2395	PA3335	99.6
PAE90_0133		hypothetical protein	12.2318	*	*
PAE90_1774		cytochrome P450	10.9013	PA3331	100
PAE90_2704		probable transcriptional regulator	10.6317	PA2848	37.942
PAE90_1743	lecB	fucose-binding lectin PA-IIL	10.6254	PA3361	100
PAE90_1779	clpP2	ClpP2	9.57254	PA3326	100
PAE90_3305	hcnC	hydrogen cyanide synthase HcnC	8.16474	PA2195	100
PAE90_3615	phzA2	probable phenazine biosynthesis protein	7.32303	PA1899	99.383
PAE90_3306	hcnB	hydrogen cyanide synthase HcnB	7.2438	PA2194	99.569
PAE90_1623	rhlI	autoinducer synthesis protein RhlI	7.00504	PA3476	99.502
PAE90_2703		Halogenase PrnC	6.53063	*	*
PAE90_4443		probable major facilitator superfamily (MFS) transporter	6.40486	PA1131	99.052
PAE90_1769		probable major facilitator superfamily (MFS) transporter	6.24198	PA3336	99.742
PAE90_2721		probable periplasmic spermidine/putrescine-binding protein	5.72043	PA2592	100
PAE90_0911		hypothetical protein	5.22747	PA4141	100
PAE90_1619		probable deoxycytidine triphosphate deaminase	4.80289	PA3480	99.468
PAE90_3645	lasA	LasA protease precursor	3.95909	PA1871	99.043
PAE90_6618		hypothetical protein	3.78665	*	*
PAE90_3167	ambD	AmbD	3.76336	PA2303	99.705
PAE90_4348		hypothetical protein	3.59229	PA1216	100
PAE90_3035		hypothetical protein	3.52148	*	*
PAE90_6270		hypothetical protein	3.50113	PA5220	99.634
PAE90_4216	lasI	autoinducer synthesis protein LasI	3.43593	PA1432	100
PAE90_3614	phzB2	probable phenazine biosynthesis protein	3.39947	PA1900	100
PAE90_4343		hypothetical protein	3.06196	PA1221	99.34
PAE90_3168	ambE	AmbE	3.0026	PA2302	99.106
PAE90_2714		conserved hypothetical protein	2.98965	PA5232	28.428
PAE90_0838	phzM	probable phenazine-specific methyltransferase	2.85787	PA4209	99.701
PAE90_4868	cbpD	chitin-binding protein CbpD precursor	2.71499	PA0852	100
PAE90_3166	ambC	AmbC	2.67686	PA2304	99.448
PAE90_1624	pheC	cyclohexadienyl dehydratase precursor	2.57374	PA3475	98.881
PAE90_4444	rhlC	rhamnosyltransferase 2	2.56159	PA1130	98.769
PAE90_2866	lecA	LecA	2.37346	PA2570	100
PAE90_3882	hsiA2	HsiA2	2.22309	PA1656	100
PAE90_2720	qteE	quorum threshold expression element, QteE	2.21515	PA2593	100
a. “PAE90” identification numbers correspond to locus tags in the E90 de novo genome.
b. Gene names from PAO1-UW reference annotation (PAO1_107) available on the Pseudomonas Genome Database (https://www.pseudomonas.com).
c. Product descriptions from PAO1-UW reference annotation (PAO1_107), with the exception of those genes not present in the PAO1 genome (see *) which are described as annotated in the de novo genome.
d. PAO1 identification numbers from PAO1-UW reference annotation (PAO1_107).
e. A.A., amino acid. Amino acid identity relative to PAO1-UW (PAO1_107) reference sequences listed under PAO1 ID.
* Denotes genes not present in the PAO1-UW genome (blastp bit score less than 50).
Bold denotes genes not previously identified as QS-regulated (Schuster et al., 2003).
