# Supplementary material for: RhlR-Regulated Acyl-Homoserine Lactone Quorum Sensing in a Cystic Fibrosis Isolate of Pseudomonas aeruginosa
Source: mBio. 2020 Apr 7;11(2):e00532-20. doi: 10.1128/mBio.00532-20 (PMC7157775; doi:10.1128/mBio.00532-20)
Supplement: TABLE S2 [file mBio.00532-20-st002.xlsx]

## Sheet: Sheet1
Table S2. Complete list of RhlR-repressed genes in strain E90.
De novo IDa	Gene nameb	Product descriptionc	Fold change	PAO1 IDd	A.A. % Identitye
PAE90_2418		hypothetical protein	-2.02066	*	*
PAE90_2416		hypothetical protein	-2.04463	*	*
PAE90_2453		probable bacteriophage protein	-2.07122	PA0640	49.479
PAE90_2415		Phage protein	-2.08694	*	*
PAE90_2457		hypothetical protein	-2.14451	*	*
PAE90_2420		hypothetical protein	-2.21525	*	*
PAE90_2419	rsmA	RsmA	-2.21729	PA0905	61.017
PAE90_2455		probable bacteriophage protein	-2.23048	PA0641	63.37
PAE90_2459		hypothetical protein	-2.47203	PA0647	50
PAE90_2444		hypothetical protein	-2.60628	PA0636	40.851
PAE90_2460		hypothetical protein	-2.68758	PA0648	70.27
PAE90_2446		probable bacteriophage protein	-2.69913	PA0638	48.387
PAE90_2445		conserved hypothetical protein	-2.75347	PA0637	40
PAE90_2428	alpB	AlpB	-2.84523	PA0908	53.774
PAE90_2456		hypothetical protein	-2.9353	*	*
PAE90_2433		Phage protein	-2.94446	*	*
PAE90_2442		JK_16P	-2.96137	*	*
PAE90_2443		hypothetical protein	-2.99794	*	*
PAE90_2431		hypothetical protein	-3.0309	*	*
PAE90_2432		62kDa structural protein	-3.04377	*	*
PAE90_2438		hypothetical protein	-3.06923	*	*
PAE90_2441		probable phage protein YPO2116	-3.12833	*	*
PAE90_2439		hypothetical protein	-3.18563	*	*
PAE90_2436		hypothetical protein	-3.26274	*	*
PAE90_2429	alpC	AlpC	-3.3131	PA0909	50.538
PAE90_2461		conserved hypothetical protein	-3.37611	PA0629	77.512
PAE90_2440		hypothetical protein	-3.53111	*	*
PAE90_2430		hypothetical protein	-3.75698	*	*
PAE90_2435		hypothetical protein	-3.76347	*	*
PAE90_2434		hypothetical protein	-3.83439	*	*
a. “PAE90” identification numbers correspond to locus tags in the E90 de novo genome.
b. Gene names from PAO1-UW reference annotation (PAO1_107) available on the Pseudomonas Genome Database (https://www.pseudomonas.com).
c. Product descriptions from PAO1-UW reference annotation (PAO1_107), with the exception of those genes not present in the PAO1 genome (see *) which are described as annotated in the de novo genome.
d. PAO1 identification numbers from PAO1-UW reference annotation (PAO1_107).
e. A.A., amino acid. Amino acid identity relative to PAO1-UW (PAO1_107) reference sequences listed under PAO1 ID.
* Denotes genes not present in the PAO1-UW genome (blastp bit score less than 50).
