# Supplementary material for: RhlR-Regulated Acyl-Homoserine Lactone Quorum Sensing in a Cystic Fibrosis Isolate of Pseudomonas aeruginosa
Source: mBio. 2020 Apr 7;11(2):e00532-20. doi: 10.1128/mBio.00532-20 (PMC7157775; doi:10.1128/mBio.00532-20)
Supplement: TABLE S3 [file mBio.00532-20-st003.xlsx]

## Sheet: Sheet1
Table S3. Bacterial strains, plasmids, and primers used in this study.
Bacterial strain or plasmid	Description		Reference / source
P. aeruginosa strains
PAO1	Wild-type strain		1
PAO1△lasR	PAO1 containing an unmarked, in-frame lasR deletion		2
PAO1△rhlR	PAO1 containing an unmarked, in-frame rhlR deletion		3
E90	Chronic infection isolate from pediatric CF patient, 1 bp del (-C) at nt 170 in lasR		4
E90△rhlR	E90 containing an unmarked, in-frame rhlR deletion		This study
Other strains
E. coli DH5α	F- Φ80lacZΔM15 Δ(lacZYA-argF) U169 recA1 endA1 hsdR17 (rk-, mk+) phoA supE44 λ-thi-1 gyrA96 relA1		Invitrogen
S17-1	recA pro hsdR RP4-2-Tc::Mu-Km::Tn7		5
Plasmids
pECP61.5	Contains an rhlA-lacZ translation fusion and IPTG-inducible rhlR , ApR
pPROBE-GT	Broad-host-range pVS1/p15a GFP reporter, GmR		6
pJF01	pPROBE-GT with -502 through +31 of 5’ region of rhlA inserted with		4
	HindIII and BamHI, GmR
pBS351	pPROBE-GT with -282 through +223 of 5’ region of lasI inserted with		4
	HindIII and BamHI, GmR
pBS413	pPROBE-GT with -290 through +217 of 5' region of lasB inserted with		This study
	SalI and BamHI, GmR
pEXG2-ΔrhlR	pEXG2 with ΔrhlR deletion construct extending from -300 to +300 with		2
	respect to translation translation start site; GmR
Primers	Sequence		Reference / source
	Forward	Reverse
aprA	CAATGGCCATCCGTCCTATAC	CGGTTTGGTCAGGAACGAATA	This study
chiC	CAGCGTCCGATCGATTACTAC	AAATAGCTGTAGCGGGTGTC	This study
lasB	CAACCAGAAGATCGGCAAGTA	GTTCATGTCGACGGTGATGA	This study
lasI	GGCGCGAAGAGTTCGATAAA	CCATCTCGTCGATGACACTAAC	This study
pqsA	CCCTTTGCTCGACGATTTCT	GTGGAACCCGAGGTGTATTG	This study
rhlA	CGAGACCGTCGGCAAATAC	GCACCTGGTCGATGTGAAA	This study
rhlI	GCAGCTGGCGATGAAGATA	GCCGTTGCGAACGAAATAG	This study
rhlR	GGCTTCGATTACTACGCCTATG	CCGTAGTTCTGCATCTGGTATC	This study
rplU	CAAAGTCACCGAAGGCGAAT	ACGCTTCATGTGGTGCTTAC	This study
vqsR (PAE90_2723)	ATGGAGGAGGAGAGAGAAGAAG	CATCCAGCGGGACGTTATATT	This study
PAE90_0133	CCAACAAGGACGACGAGATT	CTGGTGATGCCAGCATAGT	This study
PAE90_0837	ATTCTCTCTCGTTACACATTTCCG	TGGAACAGGCAGTTGGAAAG	This study
PAE90_2705	CCTTGTCGGTGATGGTGTTA	ATTGAGCTGCATGACGGT	This study
References
1. Stover CK, Pham XQ, Erwin AL, Mizoguchi SD, Warrener P, Hickey MJ, Brinkman FSL, Hufnagle WO, Kowalik DJ, Lagrou M, Garber RL, Goltry L, Tolentino E, Westbrock-Wadman S, Yuan Y, Brody LL, Coulter SN, Folger KR, Kas A, Larbig K, Lim R, Smith K, Spencer D, Wong GK-S, Wu Z, Paulsen IT, Reizer J, Saier MH, Hancock REW, Lory S, Olson M V. 2000. Complete genome sequence of Pseudomonas aeruginosa PAO…
2. Wang M, Schaefer AL, Dandekar AA, Greenberg EP. 2015. Quorum sensing and policing of Pseudomonas aeruginosa social cheaters. Proc Natl Acad Sci USA 112:2187–2191.
3. Chugani S, Greenberg EP. 2010. LuxR homolog-independent gene regulation by acyl-homoserine lactones in Pseudomonas aeruginosa. Proc Natl Acad Sci U S A 107:10673–8.
4. Feltner JB, Wolter DJ, Pope CE, Groleau MC, Smalley NE, Greenberg EP, Mayer-Hamblett N, Burns J, Déziel E, Hoffman LR, Dandekar AA. 2016. LasR variant cystic fibrosis isolates reveal an adaptable quorum-sensing hierarchy in Pseudomonas aeruginosa. MBio 7.
5. Simon R, Priefer U, Pühler A. 1983. A broad host range mobilization system for in vivo genetic engineering: transposon mutagenesis in gram negative bacteria. Bio/Technology 1:784–791.
6. Miller WG, Leveau JHJ, Lindow SE. 2000. Improved gfp and inaZ broad-host-range promoter-probe vectors. Mol Plant-Microbe Interact 13:1243–1250.
